# Supplementary material for: Cheleionwatanabei sp. n., a new species of Stereomerini (Coleoptera, Scarabaeidae, Aphodiinae), and description of the male of C.jendeki
Source: Zookeys. 2019 Feb 12;(824):45–52. doi: 10.3897/zookeys.824.31627 (PMC6381078; doi:10.3897/zookeys.824.31627)
Supplement: XML Treatment for Cheleion watanabei [file zookeys.824.31627-treatment1.xml]

<!DOCTYPE tp:taxon-treatment
  PUBLIC "-//TaxonX//DTD Taxonomic Treatment Publishing DTD v0 20100105//EN" "tax-treatment-NSO.dtd">
<tp:taxon-treatment xmlns:tp="http://www.plazi.org/taxpub"><tp:treatment-meta><kwd-group><label>Taxon classification</label><kwd><named-content xmlns:xlink="http://www.w3.org/1999/xlink" content-type="kingdom">Animalia</named-content></kwd><kwd><named-content xmlns:xlink="http://www.w3.org/1999/xlink" content-type="order">Coleoptera</named-content></kwd><kwd><named-content xmlns:xlink="http://www.w3.org/1999/xlink" content-type="family">Scarabaeidae</named-content></kwd></kwd-group><mixed-citation publication-type="journal"><person-group><name><surname>Kakizoe</surname><given-names>Showtaro</given-names></name><name><surname>Maruyama</surname><given-names>Munetoshi</given-names></name><name><surname>Masumoto</surname><given-names>Kimio</given-names></name></person-group><article-title><italic><tp:taxon-name><tp:taxon-name-part taxon-name-part-type="genus" reg="Cheleion">Cheleion</tp:taxon-name-part><tp:taxon-name-part taxon-name-part-type="species" reg="watanabei">watanabei</tp:taxon-name-part></tp:taxon-name></italic> sp. n., a new species of <tp:taxon-name><tp:taxon-name-part taxon-name-part-type="tribe">Stereomerini</tp:taxon-name-part></tp:taxon-name> (<tp:taxon-name><tp:taxon-name-part taxon-name-part-type="order">Coleoptera</tp:taxon-name-part></tp:taxon-name>, <tp:taxon-name><tp:taxon-name-part taxon-name-part-type="family">Scarabaeidae</tp:taxon-name-part></tp:taxon-name>, <tp:taxon-name><tp:taxon-name-part taxon-name-part-type="subfamily">Aphodiinae</tp:taxon-name-part></tp:taxon-name>), and description of the male of <italic><tp:taxon-name><tp:taxon-name-part taxon-name-part-type="genus" reg="Cheleion">C.</tp:taxon-name-part><tp:taxon-name-part taxon-name-part-type="species" reg="jendeki">jendeki</tp:taxon-name-part></tp:taxon-name></italic></article-title><source>Zookeys</source><day>12</day><month>2</month><year>2019</year><volume>2019</volume><issue>824</issue><fpage>45</fpage><lpage>52</lpage><pub-id pub-id-type="doi">10.3897/zookeys.824.31627</pub-id></mixed-citation></tp:treatment-meta><tp:nomenclature><tp:taxon-name>
            <tp:taxon-name-part taxon-name-part-type="genus" reg="Cheleion">Cheleion</tp:taxon-name-part>
            <tp:taxon-name-part taxon-name-part-type="species" reg="watanabei">watanabei</tp:taxon-name-part>
            <object-id xmlns:xlink="http://www.w3.org/1999/xlink" content-type="zoobank" xlink:type="simple">http://zoobank.org/9186941F-6E3F-4EB8-829D-78AB1D4C594F</object-id>
          </tp:taxon-name><tp:taxon-authority>Kakizoe, Maruyama &amp; Masumoto</tp:taxon-authority><tp:taxon-status xmlns:xlink="http://www.w3.org/1999/xlink" xlink:type="simple">sp. n.</tp:taxon-status><xref ref-type="fig" rid="F1">Figs 1–4</xref><xref ref-type="fig" rid="F3">, 9</xref><xref ref-type="fig" rid="F3">, 11</xref></tp:nomenclature><tp:treatment-sec sec-type="type material" id="SECID0E5GAC"><title>Type material.</title><p>Holotype, female, deposited in the National Museum of Nature and Science, Tsukuba, Japan: “PENINSULAR MALAYSIA, Pahang, Cameron Highlands, Tanah Rata, 8–12. III. 2006, T. Watanabe leg., by FIT [= flight interception trap]”.</p></tp:treatment-sec><tp:treatment-sec sec-type="distribution" id="SECID0EDHAC"><title>Distribution.</title><p>(Fig. <xref ref-type="fig" rid="F4">12</xref>) Peninsular Malaysia, Pahang, Cameron Highlands, Tanah Rata.</p></tp:treatment-sec><tp:treatment-sec sec-type="etymology" id="SECID0ENHAC"><title>Etymology.</title><p>Dedicated to Mr Takashi Watanabe, the collector of the type specimen.</p></tp:treatment-sec><tp:treatment-sec sec-type="diagnosis" id="SECID0ESHAC"><title>Diagnosis.</title><p>This new species is easily distinguished from all known congeners by the following character states: 1) larger body size (total body length ca. 2.5 mm); 2) anterior ridges of the two distinct pronotal depressions short; 3) pads bearing lanceolate scale on the elytra slightly developed; 4) elytral posterior margin strongly depressed; and 5) elytral ridges indistinct.</p></tp:treatment-sec><tp:treatment-sec sec-type="description" id="SECID0EXHAC"><title>Description.</title><p><bold>Holotype female.</bold> Large species (2.51 mm). Body (Figs <xref ref-type="fig" rid="F1">1–4</xref>) slightly convex dorsally, dorsal surface more or less covered with appressed lanceolate scales, general color uniformly matte brown. <bold><italic>Head</italic></bold> (Figs <xref ref-type="fig" rid="F1">1–4</xref>) wide, subrectangular in dorsal view, with densely appressed lanceolate scales. Clypeus impunctate, shiny, apically pointed and reflexed under head. Frons flat with five anteriorly divergent furrows, second and fourth furrows strongly curved medially. Genal tip slightly obtusely angular in dorsal view. Eyes large, visible ventrally, less visible dorsally. Occiput with numerous small, longitudinal punctures. Antennae long, amber colored, with long setae; club lamellae long. Maxillary palpi as long as head, amber colored, with securiform ultimate palpomeres. <bold><italic>Prothorax</italic></bold> (Figs <xref ref-type="fig" rid="F1">1–4</xref>) large and transverse, anterior edge slightly bisinuate, side edges weakly rounded in dorsal view. Base of pronotum with a median protrusion, wider than base of elytra. Pronotal disc with seven furrows medially, concave at middle of hourglass pattern, with tufts of dense trichomes, with densely appressed lanceolate scales; mid furrow shallower than lateral furrows. Lateral furrows large, flat. Subtriangular depressions delineated by more furrows sparsely appressed lanceolate scales medially. Anteromedial disc distinctly high, tuberculate; promedial disc and posterolateral sides slightly low, less tuberculate than anteromedial disc. Prosternum fairly elevated and expanded anteriad and posteriad, rugose; anterior part grooved longitudinally and sinuate apically, posterior part hastate; prosternal spine apically pointed. <bold><italic>Scutellum</italic></bold> (Figs <xref ref-type="fig" rid="F1">1</xref>, <xref ref-type="fig" rid="F1">3</xref>, <xref ref-type="fig" rid="F1">4</xref>, <xref ref-type="fig" rid="F3">9</xref>) triangular, notably small. <bold><italic>Elytra</italic></bold> (Figs <xref ref-type="fig" rid="F1">1–4</xref>, <xref ref-type="fig" rid="F3">9</xref>, <xref ref-type="fig" rid="F3">11</xref>) approximately as wide as pronotum and only slightly longer than pronotum and head combined; feebly tapered posteriad, fairly rounded apically; posterior margin strongly depressed. Each elytron with three indistinct ridges; intervals (between ridges) flat, rugose, with densely appressed lanceolate scales. Epipleura broadly inflexed; posterior two-thirds of lateral edge slightly recurved to allow free movement of metalegs. Macropterous. <bold><italic>Mesoventrite</italic></bold> (Fig. <xref ref-type="fig" rid="F1">2</xref>) strongly narrow with alutaceous and punctured surface. <bold><italic>Metaventrite</italic></bold> (Fig. <xref ref-type="fig" rid="F1">2</xref>) flat, alutaceous, subtriangular, tapering, widest anteriorly, grooved along midline, with coarse, macrosetigerous punctures. <bold><italic>Legs</italic></bold> (Figs <xref ref-type="fig" rid="F1">1–4</xref>) short with broad femora and tibiae. Femora shiny, covered with coarse, macrosetigerous punctures. Protibiae flattened; each with two teeth on outer edge, sparsely macrosetose outward. Protarsi pentamerous, amber colored, long, sparsely macrosetose medially, inserted well before protibial apex. Proclaws normal, symmetrical. Meso- and metatibiae with concave, sparsely macrosetose apex; each with five inconspicuous terminal spurs; dorsal sides shiny, glabrous; ventrolateral sides with densely appressed lanceolate scales. Meso- and metatarsi tetramerous, short, compacted-complanate, sparsely macrosetose medially. Meso- and metaclaws slightly weak, symmetrical. <bold><italic>Abdomen</italic></bold> (Fig. <xref ref-type="fig" rid="F1">2</xref>) with five visible ventrites apparently fused, covered with coarse, dense, macrosetigerous punctures. Pygidium exposed, strongly punctate proximally, less strongly apically.</p><fig id="F1" position="float" orientation="portrait"><label>Figures 1–4.</label><caption><p>Habitus of <italic><tp:taxon-name><tp:taxon-name-part taxon-name-part-type="genus" reg="Cheleion">Cheleion</tp:taxon-name-part><tp:taxon-name-part taxon-name-part-type="species" reg="watanabei">watanabei</tp:taxon-name-part></tp:taxon-name></italic> sp. n. (♀ holotype) <bold>1</bold> dorsal view (anterior ridge of pronotal depression arrowed) <bold>2</bold> ventral view <bold>3</bold> dorsolateral view <bold>4</bold> anterodorsal view.</p></caption><graphic xmlns:xlink="http://www.w3.org/1999/xlink" xlink:href="zookeys-824-045-g001.jpg" position="float" orientation="portrait" xlink:type="simple" id="oo_263079.jpg"/></fig><p><bold>Male.</bold> Unknown.</p></tp:treatment-sec><tp:treatment-sec sec-type="description" id="SECID0ETLAC"><title>Measurements.</title><p>Body length 2.51 mm; maximum width of head 0.79 mm; median dorsal length of pronotum 0.74 mm, maximum width 1.16 mm; sutural length of elytra 1.15 mm, maximum length 1.26 mm, maximum width 1.22 mm.</p></tp:treatment-sec><tp:treatment-sec><!--Section generated to contain objects referenced in tp:taxon-treatment.--><fig id="F3" position="float" orientation="portrait"><label>Figures 8–11.</label><caption><p>Comparison of scale between <italic><tp:taxon-name><tp:taxon-name-part taxon-name-part-type="genus" reg="Cheleion">Cheleion</tp:taxon-name-part><tp:taxon-name-part taxon-name-part-type="species" reg="jendeki">jendeki</tp:taxon-name-part></tp:taxon-name></italic> and <italic><tp:taxon-name><tp:taxon-name-part taxon-name-part-type="genus" reg="Cheleion">C.</tp:taxon-name-part><tp:taxon-name-part taxon-name-part-type="species" reg="watanabei">watanabei</tp:taxon-name-part></tp:taxon-name></italic> sp. n. <bold>8, 10</bold><italic><tp:taxon-name><tp:taxon-name-part taxon-name-part-type="genus" reg="Cheleion">C.</tp:taxon-name-part><tp:taxon-name-part taxon-name-part-type="species" reg="jendeki">jendeki</tp:taxon-name-part></tp:taxon-name></italic> (♂) <bold>9, 11</bold><italic><tp:taxon-name><tp:taxon-name-part taxon-name-part-type="genus" reg="Cheleion">C.</tp:taxon-name-part><tp:taxon-name-part taxon-name-part-type="species" reg="watanabei">watanabei</tp:taxon-name-part></tp:taxon-name></italic> sp. n. (♀ holotype) <bold>8, 9</bold> base of right elytron <bold>10, 11</bold> posterior part of right elytron.</p></caption><graphic xmlns:xlink="http://www.w3.org/1999/xlink" xlink:href="zookeys-824-045-g003.jpg" position="float" orientation="portrait" xlink:type="simple" id="oo_263081.jpg"/></fig><fig id="F4" position="float" orientation="portrait"><label>Figure 12.</label><caption><p>Distribution map of <italic><tp:taxon-name><tp:taxon-name-part taxon-name-part-type="genus" reg="Cheleion">Cheleion</tp:taxon-name-part></tp:taxon-name></italic> species: black star <italic><tp:taxon-name><tp:taxon-name-part taxon-name-part-type="genus" reg="Cheleion">C.</tp:taxon-name-part><tp:taxon-name-part taxon-name-part-type="species" reg="watanabei">watanabei</tp:taxon-name-part></tp:taxon-name></italic> sp. n., black circle <italic><tp:taxon-name><tp:taxon-name-part taxon-name-part-type="genus" reg="Cheleion">C.</tp:taxon-name-part><tp:taxon-name-part taxon-name-part-type="species" reg="malayanum">malayanum</tp:taxon-name-part></tp:taxon-name></italic>, black triangle <italic><tp:taxon-name><tp:taxon-name-part taxon-name-part-type="genus" reg="Cheleion">C.</tp:taxon-name-part><tp:taxon-name-part taxon-name-part-type="species" reg="jendeki">jendeki</tp:taxon-name-part></tp:taxon-name></italic>.</p></caption><graphic xmlns:xlink="http://www.w3.org/1999/xlink" xlink:href="zookeys-824-045-g004.jpg" position="float" orientation="portrait" xlink:type="simple" id="oo_263082.jpg"/></fig></tp:treatment-sec></tp:taxon-treatment>
