# Supplementary material for: Cheleionwatanabei sp. n., a new species of Stereomerini (Coleoptera, Scarabaeidae, Aphodiinae), and description of the male of C.jendeki
Source: Zookeys. 2019 Feb 12;(824):45–52. doi: 10.3897/zookeys.824.31627 (PMC6381078; doi:10.3897/zookeys.824.31627)
Supplement: XML Treatment for Cheleion jendeki [file zookeys.824.31627-treatment2.xml]

<!DOCTYPE tp:taxon-treatment
  PUBLIC "-//TaxonX//DTD Taxonomic Treatment Publishing DTD v0 20100105//EN" "tax-treatment-NSO.dtd">
<tp:taxon-treatment xmlns:tp="http://www.plazi.org/taxpub"><tp:treatment-meta><kwd-group><label>Taxon classification</label><kwd><named-content xmlns:xlink="http://www.w3.org/1999/xlink" content-type="kingdom">Animalia</named-content></kwd><kwd><named-content xmlns:xlink="http://www.w3.org/1999/xlink" content-type="order">Coleoptera</named-content></kwd><kwd><named-content xmlns:xlink="http://www.w3.org/1999/xlink" content-type="family">Scarabaeidae</named-content></kwd></kwd-group><mixed-citation publication-type="journal"><person-group><name><surname>Kakizoe</surname><given-names>Showtaro</given-names></name><name><surname>Maruyama</surname><given-names>Munetoshi</given-names></name><name><surname>Masumoto</surname><given-names>Kimio</given-names></name></person-group><article-title><italic><tp:taxon-name><tp:taxon-name-part taxon-name-part-type="genus" reg="Cheleion">Cheleion</tp:taxon-name-part><tp:taxon-name-part taxon-name-part-type="species" reg="watanabei">watanabei</tp:taxon-name-part></tp:taxon-name></italic> sp. n., a new species of <tp:taxon-name><tp:taxon-name-part taxon-name-part-type="tribe">Stereomerini</tp:taxon-name-part></tp:taxon-name> (<tp:taxon-name><tp:taxon-name-part taxon-name-part-type="order">Coleoptera</tp:taxon-name-part></tp:taxon-name>, <tp:taxon-name><tp:taxon-name-part taxon-name-part-type="family">Scarabaeidae</tp:taxon-name-part></tp:taxon-name>, <tp:taxon-name><tp:taxon-name-part taxon-name-part-type="subfamily">Aphodiinae</tp:taxon-name-part></tp:taxon-name>), and description of the male of <italic><tp:taxon-name><tp:taxon-name-part taxon-name-part-type="genus" reg="Cheleion">C.</tp:taxon-name-part><tp:taxon-name-part taxon-name-part-type="species" reg="jendeki">jendeki</tp:taxon-name-part></tp:taxon-name></italic></article-title><source>Zookeys</source><day>12</day><month>2</month><year>2019</year><volume>2019</volume><issue>824</issue><fpage>45</fpage><lpage>52</lpage><pub-id pub-id-type="doi">10.3897/zookeys.824.31627</pub-id></mixed-citation></tp:treatment-meta><tp:nomenclature><tp:taxon-name>
            <tp:taxon-name-part taxon-name-part-type="genus" reg="Cheleion">Cheleion</tp:taxon-name-part>
            <tp:taxon-name-part taxon-name-part-type="species" reg="jendeki">jendeki</tp:taxon-name-part>
          </tp:taxon-name><tp:taxon-authority>Král &amp; Hájek, 2015</tp:taxon-authority><xref ref-type="fig" rid="F2">Figs 5–7</xref><xref ref-type="fig" rid="F3">, 8</xref><xref ref-type="fig" rid="F3">, 10</xref><tp:nomenclature-citation-list><tp:nomenclature-citation><tp:taxon-name>
                <tp:taxon-name-part taxon-name-part-type="genus" reg="Cheleion">Cheleion</tp:taxon-name-part>
                <tp:taxon-name-part taxon-name-part-type="species" reg="jendeki">jendeki</tp:taxon-name-part>
              </tp:taxon-name><comment>Král &amp; Hájek, 2015: 88 (original description based on a female).</comment></tp:nomenclature-citation></tp:nomenclature-citation-list></tp:nomenclature><tp:treatment-sec sec-type="material" id="SECID0EVNAC"><title>Material examined.</title><p>PENINSULAR MALAYSIA, Pahang, near the gate of Taman Negeri Endau Rompin, alt. 30 m, 8–23. III. 2015, S. Kakizoe, K. Hoshino, S. Kakinuma &amp; H. Osaki leg., by FIT, 1 ex. male.</p></tp:treatment-sec><tp:treatment-sec sec-type="description" id="SECID0E1NAC"><title>Additional description based on male.</title><p><bold><italic>Legs</italic></bold> (Figs <xref ref-type="fig" rid="F2">5</xref>, <xref ref-type="fig" rid="F2">6</xref>). Protarsi pentamerous, amber colored, long, sparsely macrosetose medially, inserted well before protibial apex. <bold><italic>Aedeagus</italic></bold> (Fig. <xref ref-type="fig" rid="F2">7</xref>). Symmetrical. Phallobase elongate, cylindrical. Parameres short, almost a quarter length of basal piece. Phallus a little longer than parameres, rounded apically. Struts long, almost two-thirds length of tegmen.</p><fig id="F2" position="float" orientation="portrait"><label>Figures 5–7.</label><caption><p>Habitus of <italic><tp:taxon-name><tp:taxon-name-part taxon-name-part-type="genus" reg="Cheleion">Cheleion</tp:taxon-name-part><tp:taxon-name-part taxon-name-part-type="species" reg="jendeki">jendeki</tp:taxon-name-part></tp:taxon-name></italic> (♂) <bold>5</bold> dorsal view (anterior ridge of pronotal depression arrowed) <bold>6</bold> dorsolateral view <bold>7</bold> Aedeagus in dorsal view.</p></caption><graphic xmlns:xlink="http://www.w3.org/1999/xlink" xlink:href="zookeys-824-045-g002.jpg" position="float" orientation="portrait" xlink:type="simple" id="oo_263080.jpg"/></fig></tp:treatment-sec><tp:treatment-sec sec-type="Sexual dimorphism" id="SECID0ESPAC"><title>Sexual dimorphism.</title><p>No sexual dimorphism detected.</p></tp:treatment-sec><tp:treatment-sec sec-type="description" id="SECID0EXPAC"><title>Measurements.</title><p>Body length 1.80 mm; maximum width of head 0.67 mm; median dorsal length of pronotum 0.61 mm, maximum width 0.94 mm; sutural length of elytra 0.92 mm, maximum length 0.96 mm, maximum width 0.92 mm.</p></tp:treatment-sec><tp:treatment-sec sec-type="remarks" id="SECID0E3PAC"><title>Remarks.</title><p>No males were known for the genus <italic><tp:taxon-name><tp:taxon-name-part taxon-name-part-type="genus" reg="Cheleion">Cheleion</tp:taxon-name-part></tp:taxon-name></italic> so far, therefore a description of the male of <italic><tp:taxon-name><tp:taxon-name-part taxon-name-part-type="genus" reg="Cheleion">C.</tp:taxon-name-part><tp:taxon-name-part taxon-name-part-type="species" reg="jendeki">jendeki</tp:taxon-name-part></tp:taxon-name></italic> is provided here. Furthermore, Král and Hájek (2015) reported that the tarsal formula for <italic><tp:taxon-name><tp:taxon-name-part taxon-name-part-type="genus" reg="Cheleion">C.</tp:taxon-name-part><tp:taxon-name-part taxon-name-part-type="species" reg="jendeki">jendeki</tp:taxon-name-part></tp:taxon-name></italic> was 4-4-4, but it is actually 5-4-4. Therefore, the tarsal formula of <italic><tp:taxon-name><tp:taxon-name-part taxon-name-part-type="genus" reg="Cheleion">C.</tp:taxon-name-part><tp:taxon-name-part taxon-name-part-type="species" reg="malayanum">malayanum</tp:taxon-name-part></tp:taxon-name></italic> given by Vårdal and Forshage (2010) is probably also inaccurate.</p><fig id="F3" position="float" orientation="portrait"><label>Figures 8–11.</label><caption><p>Comparison of scale between <italic><tp:taxon-name><tp:taxon-name-part taxon-name-part-type="genus" reg="Cheleion">Cheleion</tp:taxon-name-part><tp:taxon-name-part taxon-name-part-type="species" reg="jendeki">jendeki</tp:taxon-name-part></tp:taxon-name></italic> and <italic><tp:taxon-name><tp:taxon-name-part taxon-name-part-type="genus" reg="Cheleion">C.</tp:taxon-name-part><tp:taxon-name-part taxon-name-part-type="species" reg="watanabei">watanabei</tp:taxon-name-part></tp:taxon-name></italic> sp. n. <bold>8, 10</bold><italic><tp:taxon-name><tp:taxon-name-part taxon-name-part-type="genus" reg="Cheleion">C.</tp:taxon-name-part><tp:taxon-name-part taxon-name-part-type="species" reg="jendeki">jendeki</tp:taxon-name-part></tp:taxon-name></italic> (♂) <bold>9, 11</bold><italic><tp:taxon-name><tp:taxon-name-part taxon-name-part-type="genus" reg="Cheleion">C.</tp:taxon-name-part><tp:taxon-name-part taxon-name-part-type="species" reg="watanabei">watanabei</tp:taxon-name-part></tp:taxon-name></italic> sp. n. (♀ holotype) <bold>8, 9</bold> base of right elytron <bold>10, 11</bold> posterior part of right elytron.</p></caption><graphic xmlns:xlink="http://www.w3.org/1999/xlink" xlink:href="zookeys-824-045-g003.jpg" position="float" orientation="portrait" xlink:type="simple" id="oo_263081.jpg"/></fig><fig id="F4" position="float" orientation="portrait"><label>Figure 12.</label><caption><p>Distribution map of <italic><tp:taxon-name><tp:taxon-name-part taxon-name-part-type="genus" reg="Cheleion">Cheleion</tp:taxon-name-part></tp:taxon-name></italic> species: black star <italic><tp:taxon-name><tp:taxon-name-part taxon-name-part-type="genus" reg="Cheleion">C.</tp:taxon-name-part><tp:taxon-name-part taxon-name-part-type="species" reg="watanabei">watanabei</tp:taxon-name-part></tp:taxon-name></italic> sp. n., black circle <italic><tp:taxon-name><tp:taxon-name-part taxon-name-part-type="genus" reg="Cheleion">C.</tp:taxon-name-part><tp:taxon-name-part taxon-name-part-type="species" reg="malayanum">malayanum</tp:taxon-name-part></tp:taxon-name></italic>, black triangle <italic><tp:taxon-name><tp:taxon-name-part taxon-name-part-type="genus" reg="Cheleion">C.</tp:taxon-name-part><tp:taxon-name-part taxon-name-part-type="species" reg="jendeki">jendeki</tp:taxon-name-part></tp:taxon-name></italic>.</p></caption><graphic xmlns:xlink="http://www.w3.org/1999/xlink" xlink:href="zookeys-824-045-g004.jpg" position="float" orientation="portrait" xlink:type="simple" id="oo_263082.jpg"/></fig></tp:treatment-sec></tp:taxon-treatment>
